# Supplementary material for: Anti-Inflammatory Neutrophils Reprogram Macrophages toward a Pro-Healing Phenotype with Increased Efferocytosis Capacity
Source: Cells. 2024 Jan 23;13(3):208. doi: 10.3390/cells13030208 (PMC10854927; doi:10.3390/cells13030208)
Supplement: Supplementary file 1 [file cells-13-00208-s001.zip]

Archive with 1 entries (1 files):
- cells-2763122-supplementary.pdf
